# Supplementary material for: bioTCIs: Middle-to-Macro Biomolecular Targeted Covalent Inhibitors Possessing Both Semi-Permanent Drug Action and Stringent Target Specificity as Potential Antibody Replacements
Source: Int J Mol Sci. 2023 Feb 9;24(4):3525. doi: 10.3390/ijms24043525 (PMC9968108; doi:10.3390/ijms24043525)
Supplement: Supplementary file 1 [file ijms-24-03525-s001.zip]

Archive with 1 entries (1 files):
- ijms-2153550-supplementary.pdf
